# Supplementary material for: Hotspot DNA Methyltransferase 3A (DNMT3A) and Isocitrate Dehydrogenase 1 and 2 (IDH1/2) Mutations in Acute Myeloid Leukemia and Their Relevance as Targets for Immunotherapy
Source: Biomedicines. 2024 May 14;12(5):1086. doi: 10.3390/biomedicines12051086 (PMC11118067; doi:10.3390/biomedicines12051086)
Supplement: Supplementary file 1 [file biomedicines-12-01086-s001.zip]

Archive with 1 entries (1 files):
- biomedicines-2938605-supplementary.pdf
